# Supplementary material for: Application of COI Gene-Based Molecular Analysis for Verifying Honey Authenticity and Detecting Trace Residues in Vegan Food Products
Source: Molecules. 2025 Aug 13;30(16):3374. doi: 10.3390/molecules30163374 (PMC12388629; doi:10.3390/molecules30163374)
Supplement: Supplementary file 1 [file molecules-30-03374-s001.zip]

Archive with 1 entries (1 files):
- molecules-3750348-supplementary.pdf
